# Supplementary material for: Cholecystectomy outcomes after endoscopic sphincterotomy in patients with choledocholithiasis: a meta-analysis
Source: BMC Gastroenterol. 2020 Jul 17;20:229. doi: 10.1186/s12876-020-01376-y (PMC7367327; doi:10.1186/s12876-020-01376-y)
Supplement: Supplementary file 1 — Additional file 1. *Date, *Results, *The main result included: Recurrent acute pancreatitis, Cholangitis and recurrent jaundice, Mortality and Biliary colic and cholecystitis. [file 12876_2020_1376_MOESM1_ESM.xlsx]

## Sheet: Sheet4
RESULT	DEATHS	cholecystectomy group	DEATHS2	gallbladder in situ	RISK				RESULT2	Biliary colic and cholecystitis	cholecystectomy group	Biliary colic and cholecystitis2	gallbladder in situ
Boerma 2002	1	49	1	59	low-risk				Boerma 2002	0	49	25	59
Elmunzer 2017	7	4478	20	7330					Elmunzer 2017	199	4478	1100	7330
Hammarstrom 1995	5	41	14	39	high-risk				Hammarstrom 1995	0	41	11	39
Heo 2014	2	39	3	49	low-risk				heo 2014	0	39	9	49
LAU 2006	11	82	19	89	low-risk				LAU 2006	1	82	7	89
Suc 1998	1	105	3	97					suc 1998	0	102	4	92
Targarona 1996	11	48	8	50	high-risk				Targarona 1996	1	48	5	50
Zargar 2014	12	80	10	82	high-risk				Zargar 2014	2	80	16	82
RESULT3	Cholangitis and recurrent jaundice	cholecystectomy group	Cholangitis and recurrent jaundice2	gallbladder in situ					RESULT4	pancreatitis	cholecystectomy group	pancreatitis2	gallbladder in situ
Boerma 2002	0	49	1	59					Boerma 2002	0	49	0	59
Elmunzer 2017	122	4478	655	7330					Elmunzer 2017	39	4478	172	7330
Hammarstrom 1995	0	41	0	39					Hammarstrom 1995	0	41	1	39
heo 2014	4	39	4	49					heo 2014	1	39	1	49
LAU 2006	5	82	14	89					LAU 2006	0	82	0	89
suc 1998	1	105	1	97					suc 1998	1	105	1	97
Targarona 1996	2	48	5	50					Targarona 1997	0	48	1	50
Zargar 2014	2	80	10	82					Zargar 2014	0	80	1	82
